# Supplementary material for: Follicular Fluid Components in Reduced Ovarian Reserve, Endometriosis, and Idiopathic Infertility
Source: Int J Mol Sci. 2023 Jan 30;24(3):2589. doi: 10.3390/ijms24032589 (PMC9916781; doi:10.3390/ijms24032589)
Supplement: Supplementary file 1 [file ijms-24-02589-s001.zip]

Archive with 1 entries (1 files):
- ijms-2095375-supplementary.pdf
